# Supplementary material for: New genomic resources for switchgrass: a BAC library and comparative analysis of homoeologous genomic regions harboring bioenergy traits
Source: BMC Genomics. 2011 Jul 18;12:369. doi: 10.1186/1471-2164-12-369 (PMC3160424; doi:10.1186/1471-2164-12-369)
Supplement: Additional file 1 — Primers designed for use in PCR analyses presented in Figure 5 to verify and validate the contig assembly. [file 1471-2164-12-369-S1.XLSX]

## Sheet: Sheet1
Additional file 1: Primers designed for use in PCR analyses presented in Figure 5 to verify and validate the contig assembly
Primer name	Primer sequence	Position in BAC 48E09	Position in BAC 65J23	Size of PCR Product (bp)
48E_P_1076F	ATGCGATCGCCTGTCTTCGAGG	1076-1098		329	p1
48E_P_1076R	CATCTTTGAGCTTGTTGCAGTG	1382-1404
48E_P_10177F	GTTCTGATGTGATGCTCACTTGG	10177-10199		330	p2
48E_P_10177R	CCTACTTCTACATAGAGAGTGCA	10484-10506
48E_52010F	GCACCGCATGAGCTACAGGGC	34058-34079		467	p3
48E_52010R	CGTCACCGTCGGTGGAGT	34505-34524
48E_52030F	TCAAGCATACTGCATACTTCG	37481-37502		430	p4
48E_52030R	AGGCGGTGGCGGCGACA	37894-37910
48E_52050R	GGAACAAGATCTCTGGGCTT	75090-75109		474	P5
48E_52050F	TGATTGACTCCGGGATCGTG	75544-75563
48E_52090F	CTTGAACTGCTTCCGGAGC	117072-117090		289	p6
48E_52090R	CACCGACCGGTACGCGCTC	117342-117360
65J_51870F	AGCGAGGGCCAGCTCCGGA		1394-1412	359	p7
65J_51870R	TCCTGGGCACGGTGGGCGC		1934-1952
65J_51890F	ATAGCGAAAGTGATGGGGAG		16813-16832	390	P8
65J_51890R	TGGAAATGGACCAGAGTCTC		17185-17204
65J_51920F	TAGTCCAGGATATGAGGATTTG		22040-22061	721	P9
65J_51920R	GCCAAAGAATTTCGGTTGGAC		22740-22760
65J_52010F	GCACCGCATGAGCTACAGCAC		68050-68071	445	P10
65J_52010R	CCCCACCTGTACTCGCGG		68477-68494
65J_52030F	CCTTCAATCAAGTGTACTGCA		71707-71727	415	P11
65J_52030R	CAGGCGGTGGCGGCAACC		72104-72121
65J_52050F	ATCCAGGCAAGCACAAGCAACC		100102-100221	460	p12
65J_52050R	CATTGGTGCTGCAAGGGGATTGG		100656-100675
