# Supplementary material for: New genomic resources for switchgrass: a BAC library and comparative analysis of homoeologous genomic regions harboring bioenergy traits
Source: BMC Genomics. 2011 Jul 18;12:369. doi: 10.1186/1471-2164-12-369 (PMC3160424; doi:10.1186/1471-2164-12-369)
Supplement: Additional file 2 — Repeat density of the two BACs, 48E09 (D10) and 65J23 (E2). [file 1471-2164-12-369-S2.XLS]

## Sheet: SupplementalTableX
Name	From	To	Name	From	To	Class	Dir	Sim	Pos	Score
Additional file 2: Repeat density of the two BACs, 48E09 (D10) and 65J23 (E2).
48E09	5733	5883	TSB1	6	153	DNA/Harbinger	c	0.7867	0.81	645	150
48E09	5964	6097	hAT-8N1_ZM	1	135	DNA/hAT	d	0.6866	0.69	333	133
48E09	6437	6621	MERMITE-18	371	532	DNA	d	0.6959	0.7	230	184
48E09	6708	6844	TWIFBIG	3421	3567	DNA/hAT	d	0.7698	0.77	669	136
48E09	7553	7676	OSTE22	811	928	DNA	d	0.7377	0.74	373	123
48E09	8059	8167	MERMITE-18	398	504	DNA	c	0.7156	0.72	297	108
48E09	10008	10079	Gypsy-77-LTR_ZM	2900	2968	LTR/Gypsy	d	0.7	0.7	234	71
48E09	10125	11089	Gypsy63-ZM_LTR	3366	4361	LTR/Gypsy	d	0.6976	0.7	1714	964
48E09	11488	11776	Copia14-ZM_LTR	23	318	LTR/Copia	d	0.723	0.72	1191	288
48E09	14199	14331	MERMITE18D	815	928	DNA	d	0.7373	0.74	257	132
48E09	14472	14581	MERMITE18E	422	529	DNA	c	0.7387	0.74	234	109
48E09	15037	15197	EnSpm-11_ZM	444	597	DNA/EnSpm	c	0.7635	0.76	429	160
48E09	15480	15559	CACTA-L	707	771	DNA	d	0.8571	0.86	264	79
48E09	18589	18745	hAT-15_ZM	57	206	DNA/hAT	d	0.7586	0.76	462	156
48E09	18814	19024	MERMITE18D	328	530	DNA	c	0.6915	0.69	294	210
48E09	19058	19231	hAT-16_ZM	4076	4248	DNA/hAT	d	0.75	0.76	663	173
48E09	19799	19845	LINE1-27_ZM	6039	6084	NonLTR/L1	c	0.8085	0.83	289	46
48E09	20155	20234	TSB1	159	234	DNA/Harbinger	c	0.8312	0.84	461	79
48E09	21097	21332	TSB1	6	238	DNA/Harbinger	c	0.8034	0.82	1196	235
48E09	22516	22721	OLO24A	79	271	DNA/Harbinger	d	0.7755	0.78	769	205
48E09	23699	23898	TSB1	37	235	DNA/Harbinger	d	0.7761	0.79	877	199
48E09	25151	25357	OLO24A	79	271	DNA/Harbinger	c	0.797	0.8	865	206
48E09	26673	26772	MERMITE18B	308	411	DNA	c	0.7426	0.74	261	99
48E09	27626	27680	EnSpm-1_TA	9565	9618	DNA/EnSpm	d	0.8	0.8	274	54
48E09	29423	29496	NDNA1TNA_OS	117	190	DNA/Harbinger	d	0.84	0.84	381	73
48E09	29698	30163	MERMITEJ	792	1191	DNA	d	0.7031	0.7	405	465
48E09	30184	30414	LINE1-40_ZM	5658	5887	NonLTR/L1	d	0.6681	0.67	389	230
48E09	33768	33849	CLOUD-5	1512	1596	DNA/MuDR	d	0.747	0.75	370	81
48E09	34216	34276	MERMITE18D	868	930	DNA	d	0.7742	0.77	226	60
48E09	35801	36093	NDNA1TNA_OS	16	327	DNA/Harbinger	c	0.7138	0.71	811	292
48E09	37736	37918	SZ-62LTR	958	1139	LTR	d	0.7253	0.73	493	182
48E09	38289	38370	EnSpm-10_OS	440	524	DNA/EnSpm	d	0.7619	0.76	312	81
48E09	40744	40980	Tourist1a_SB	3	239	DNA/Harbinger	c	0.7839	0.78	1128	236
48E09	41088	41189	MERMITEJ	1360	1461	DNA	c	0.6893	0.69	379	101
48E09	41490	41610	MERMITEJ	1359	1478	DNA	d	0.7213	0.72	471	120
48E09	42059	42181	QINNIU	24	145	DNA/hAT	d	0.6825	0.68	311	122
48E09	42270	42367	Gypsy12-ZM_I	6476	6573	LTR/Gypsy	d	0.7172	0.72	358	97
48E09	42465	42525	Gypsy12-ZM_I	10566	10627	LTR/Gypsy	d	0.9032	0.9	409	60
48E09	44538	44759	MuDR-N1_ZM	1018	1238	DNA/MuDR	c	0.7302	0.73	675	221
48E09	44821	44958	MuDR1_HV	4923	5060	DNA/MuDR	c	0.7259	0.73	340	137
48E09	45442	45562	MuDR-6_ZM	7381	7504	DNA/MuDR	c	0.7583	0.77	414	120
48E09	45570	45771	CACTA-K	461	663	DNA	c	0.7387	0.74	352	201
48E09	45854	46095	MuDR-N1_ZM	1	231	DNA/MuDR	c	0.738	0.74	702	241
48E09	46595	46897	Gypsy27-ZM_LTR	746	1042	LTR/Gypsy	c	0.7343	0.73	621	302
48E09	47641	47701	Gypsy12-ZM_I	10566	10627	LTR/Gypsy	c	0.9032	0.9	409	60
48E09	47807	47896	Gypsy12-ZM_I	6476	6565	LTR/Gypsy	c	0.7692	0.77	405	89
48E09	48249	48551	Gypsy27-ZM_LTR	746	1042	LTR/Gypsy	c	0.7368	0.74	645	302
48E09	49199	49767	Gypsy12-ZM_I	3209	3777	LTR/Gypsy	c	0.7768	0.78	2708	568
48E09	49768	51408	Gypsy12-ZM_I	4475	6113	LTR/Gypsy	d	0.8096	0.81	8620	1640
48E09	51449	51551	Gypsy12-ZM_I	6084	6176	LTR/Gypsy	d	0.7113	0.71	269	102
48E09	51695	51929	Gypsy12-ZM_I	6432	6653	LTR/Gypsy	d	0.7434	0.74	786	234
48E09	51966	52124	Gypsy12-ZM_I	6432	6587	LTR/Gypsy	d	0.7134	0.71	514	158
48E09	52747	53271	Gypsy12-ZM_I	7002	7544	LTR/Gypsy	d	0.6774	0.68	1241	524
48E09	53625	53957	Gypsy12-ZM_I	7886	8209	LTR/Gypsy	d	0.6966	0.7	766	332
48E09	54081	54421	OSTE1	203	556	DNA	d	0.7293	0.73	563	340
48E09	54956	55039	Gypsy27-ZM_I	8287	8377	LTR/Gypsy	d	0.7241	0.72	233	83
48E09	55307	56510	Gypsy27-ZM_I	8681	9873	LTR/Gypsy	d	0.6987	0.7	2901	1203
48E09	56660	56978	Gypsy27-ZM_LTR	724	1042	LTR/Gypsy	c	0.7394	0.74	795	318
48E09	61549	61795	STOWAWAY41_OS	18	264	DNA	d	0.749	0.75	779	246
48E09	62781	63017	OLO24C	62	287	DNA/Harbinger	c	0.7621	0.76	922	236
48E09	63221	63403	TSB1	6	189	DNA/Harbinger	d	0.7634	0.78	773	182
48E09	64290	64475	MERMITE18E	414	597	DNA	d	0.6968	0.7	293	185
48E09	65723	65983	NDNA1TNA_OS	48	297	DNA/Harbinger	c	0.7412	0.74	866	260
48E09	67815	67917	MERMITE18E	462	564	DNA	d	0.7308	0.73	260	102
48E09	69410	69630	TSB1	8	227	DNA/Harbinger	c	0.7523	0.77	863	220
48E09	70140	70289	MERMITE18D	724	873	DNA	d	0.7365	0.74	280	149
48E09	71145	71378	OLO24A	18	248	DNA/Harbinger	c	0.6949	0.69	484	233
48E09	71535	71705	HATORY	6	162	DNA/hAT	d	0.7658	0.77	497	170
48E09	71986	72075	hAT-N18_ZM	1	90	DNA/hAT	c	0.7444	0.74	398	89
48E09	78246	78480	OSTE1	330	576	DNA	c	0.7155	0.72	351	234
48E09	78551	78702	EnSpm1n_AT	385	539	DNA/EnSpm	c	0.7067	0.71	376	151
48E09	80555	80652	CACTA-I	1003	1100	DNA/EnSpm	c	0.7449	0.74	367	97
48E09	80734	80902	HELITRON7_OS	1475	1622	DNA/Helitron	c	0.7712	0.77	405	168
48E09	81031	81107	EnSpm-2_TA	4273	4350	DNA/EnSpm	d	0.6923	0.69	219	76
48E09	81135	81211	SPMLIKE	10406	10482	DNA/EnSpm	c	0.7662	0.77	412	76
48E09	81377	81446	EnSpm2_TM	11695	11764	DNA/EnSpm	c	0.7429	0.74	257	69
48E09	82121	82395	SPMLIKE	9183	9451	DNA/EnSpm	c	0.6818	0.68	533	274
48E09	83077	83169	EnSpm-4_HV	8816	8908	DNA/EnSpm	c	0.7204	0.72	357	92
48E09	83292	83351	SPMLIKE	8183	8242	DNA/EnSpm	c	0.7833	0.78	283	59
48E09	83601	84203	SPMLIKE	7346	7945	DNA/EnSpm	c	0.6895	0.69	1440	602
48E09	84339	84525	EnSpm-4_HV	7422	7616	DNA/EnSpm	c	0.6825	0.68	353	186
48E09	85578	85747	STOWAWAY34_OS	53	213	DNA	c	0.6852	0.69	217	169
48E09	85967	86149	MUDRN3_OS	242	426	DNA/MuDR	d	0.7263	0.73	363	182
48E09	86203	86255	EnSpm-3_HV	5781	5831	DNA/EnSpm	c	0.8654	0.87	321	52
48E09	86957	89585	EnSpm-3_HV	1211	3842	DNA/EnSpm	c	0.7697	0.77	11865	2628
48E09	89586	89681	Copia-37-LTR_ZM	1594	1689	LTR/Copia	c	0.8229	0.82	503	95
48E09	89716	89801	SZ-37_LTR	1302	1390	LTR	c	0.7556	0.76	274	85
48E09	91129	91400	Copia22-ZM_LTR	590	874	LTR/Copia	c	0.7912	0.79	1042	271
48E09	91484	91554	SZ-37_LTR	3	76	LTR	c	0.7808	0.78	330	70
48E09	91558	92133	Copia-37-I_ZM	7784	8386	LTR/Copia	c	0.7075	0.71	621	575
48E09	92657	93052	Copia-37-I_ZM	6867	7259	LTR/Copia	c	0.6954	0.7	793	395
48E09	93838	93929	Copia-37-I_ZM	6046	6127	LTR/Copia	c	0.8293	0.83	385	91
48E09	94343	94498	Copia-37-I_ZM	5505	5668	LTR/Copia	c	0.7215	0.72	391	155
48E09	94558	94619	Copia-37-I_ZM	5503	5563	LTR/Copia	d	0.7258	0.73	264	61
48E09	94747	94807	GYPSY-A_LTR	1720	1779	LTR/Gypsy	d	0.8167	0.82	283	60
48E09	94838	98885	Copia-37-I_ZM	1219	5266	LTR/Copia	c	0.7646	0.76	14800	4047
48E09	98891	100038	Copia-37-I_ZM	1	1168	LTR/Copia	c	0.7323	0.73	3477	1147
48E09	100039	100943	Copia-37-LTR_ZM	790	1689	LTR/Copia	c	0.7301	0.73	2399	904
48E09	101007	101674	Copia-37-LTR_ZM	5	715	LTR/Copia	c	0.7292	0.73	1214	667
48E09	101681	102333	SPMLIKE	887	1527	DNA/EnSpm	c	0.6837	0.68	1728	652
48E09	102336	102466	EnSpm-N1_AT	452	586	DNA/EnSpm	d	0.7068	0.71	246	130
48E09	105826	105893	EnSpm1_HV	1	69	DNA/EnSpm	c	0.7746	0.77	271	67
48E09	106984	107084	MERMITEJ	1032	1139	DNA	d	0.7379	0.74	253	100
48E09	107247	107351	RIRE3_LTR	424	520	LTR/Gypsy	d	0.7426	0.74	290	104
48E09	108908	109021	LINE1-21_ZM	6234	6329	NonLTR/L1	d	0.7723	0.77	307	113
48E09	110327	110603	OLO24C	61	312	DNA/Harbinger	d	0.7695	0.77	987	276
48E09	114935	115049	EnSpm-4_HV	5862	5970	DNA/EnSpm	d	0.7232	0.72	316	114
48E09	119632	119665	Tourist1a_SB	206	236	DNA/Harbinger	c	0.9688	0.97	233	33
48E09	119682	119928	NDNA1TNA_OS	41	287	DNA/Harbinger	c	0.7647	0.76	855	246
48E09	122457	122695	TSB1	1	232	DNA/Harbinger	c	0.7585	0.78	947	238
48E09	123574	123627	MuDR1_ZM	6438	6491	DNA/MuDR	d	0.7818	0.78	222	53
48E09	124577	124634	ZhAT6_ZM	3516	3572	DNA/hAT	d	0.7586	0.76	236	57
65J23	233	569	NDNA1TNA_OS	1	334	DNA/Harbinger	d	0.7461	0.75	829	336
65J23	2427	2530	TSB1	233	335	DNA/Harbinger	c	0.75	0.75	442	103
65J23	4118	4791	Copia35-ZM_I	2524	3195	LTR/Copia	c	0.7321	0.73	2249	673
65J23	5763	6313	rn_179-105_IR	2773	3329	LTR/Copia	c	0.7107	0.71	1757	550
65J23	6764	9044	rn_179-105_IR	85	2363	LTR/Copia	c	0.6931	0.69	5402	2280
65J23	12745	12796	Helitron-3_ZM	7137	7190	DNA/Helitron	c	0.8679	0.87	333	51
65J23	14002	14170	NDNA1TNA_OS	117	283	DNA/Harbinger	d	0.7811	0.78	675	168
65J23	14366	14572	Tourist1a_SB	36	239	DNA/Harbinger	d	0.7745	0.77	798	206
65J23	14683	14826	HARBN1_ZM	155	287	DNA/Harbinger	d	0.708	0.71	207	143
65J23	15128	15304	MERMITE18B	241	405	DNA	c	0.7212	0.72	260	176
65J23	16360	16656	RTE-1_TD	3004	3306	NonLTR/RTE	c	0.7752	0.78	1420	296
65J23	20747	20882	STOWAWAY41_OS	108	245	DNA	d	0.6884	0.69	351	135
65J23	25001	25188	STOWAWAY2_ZM	1	202	DNA	c	0.8115	0.81	924	187
65J23	25787	25898	MERMITE18D	792	912	DNA	d	0.7478	0.75	287	111
65J23	27421	27646	Copia-39-LTR_ZM	1	238	LTR/Copia	d	0.7137	0.71	497	225
65J23	27848	27967	RIRE5-LTR_OS	411	535	LTR/Copia	d	0.7698	0.77	447	119
65J23	28070	28286	Copia-39-LTR_ZM	761	973	LTR/Copia	d	0.7019	0.7	460	216
65J23	28378	29480	RIRE5-I_OS	1	1106	LTR/Copia	d	0.7674	0.77	4339	1102
65J23	29484	29667	Gypsy66-ZM_LTR	5946	6119	LTR/Gypsy	c	0.7111	0.71	515	183
65J23	29844	30190	Gypsy-77-LTR_ZM	3696	4033	LTR/Gypsy	c	0.6921	0.69	611	346
65J23	30481	30574	Gypsy63-ZM_LTR	1455	1547	LTR/Gypsy	c	0.6947	0.69	280	93
65J23	30723	30791	ENSPM-8_ZM	425	489	DNA/EnSpm	c	0.7727	0.77	311	68
65J23	31036	31174	SETARIA1	796	939	DNA	c	0.7113	0.71	256	138
65J23	31318	31406	OSTE22	701	794	DNA	c	0.7957	0.8	357	88
65J23	31773	31807	Gypsy63-ZM_I	6161	6195	LTR/Gypsy	c	0.9429	0.94	269	34
65J23	31853	34578	Gypsy-77-I_ZM	3280	6005	LTR/Gypsy	c	0.7442	0.75	11505	2725
65J23	37083	37266	Gypsy66-ZM_LTR	5946	6119	LTR/Gypsy	c	0.7111	0.71	515	183
65J23	37443	38529	Gypsy66-ZM_LTR	4720	5820	LTR/Gypsy	c	0.6937	0.7	1691	1086
65J23	39467	39619	MUDR1N_SB	637	788	DNA/MuDR	d	0.6948	0.69	344	152
65J23	39623	39716	Gypsy63-ZM_LTR	1455	1547	LTR/Gypsy	c	0.6947	0.69	280	93
65J23	39865	39933	ENSPM-8_ZM	425	489	DNA/EnSpm	c	0.7727	0.77	311	68
65J23	40460	40548	OSTE22	701	794	DNA	c	0.7957	0.8	357	88
65J23	40921	44299	RIRE5-I_OS	1111	4471	LTR/Copia	d	0.8139	0.81	19099	3378
65J23	45593	45798	Copia-39-LTR_ZM	58	268	LTR/Copia	d	0.7536	0.75	674	205
65J23	46140	46269	RIRE5-LTR_OS	401	535	LTR/Copia	d	0.7574	0.76	462	129
65J23	46372	46526	Copia-39-LTR_ZM	761	904	LTR/Copia	d	0.7143	0.71	410	154
65J23	47756	48037	OLO24C	64	352	DNA/Harbinger	d	0.742	0.74	920	281
65J23	48046	48294	OLO24	19	267	DNA/Harbinger	d	0.804	0.8	1236	248
65J23	48296	48632	OLO24	7	345	DNA/Harbinger	c	0.8171	0.82	1653	336
65J23	50849	51138	DITTO3	1	260	DNA/Harbinger	c	0.7132	0.71	392	289
65J23	51355	51620	STOWAWAY41_OS	1	264	DNA	c	0.6981	0.7	576	265
65J23	54984	55677	Gypsy35-ZM_LTR	362	1055	LTR/Gypsy	c	0.7307	0.73	2545	693
65J23	55907	56469	RETRO2A_I	2718	3286	LTR/Gypsy	c	0.6731	0.67	1608	562
65J23	57849	57940	MERMITEA	38	129	DNA	d	0.7204	0.72	359	91
65J23	57952	58113	hAT-N15_ZM	222	390	DNA/hAT	d	0.6994	0.7	230	161
65J23	58194	58290	hAT-N15_ZM	224	325	DNA/hAT	c	0.75	0.75	277	96
65J23	58296	58381	MERMITEA	43	128	DNA	c	0.7126	0.71	294	85
65J23	59123	59251	MPING	1	128	Interspersed_Repeat	d	0.7222	0.72	384	128
65J23	61288	61413	NDNA1TNA_OS	67	192	DNA/Harbinger	c	0.7419	0.74	343	125
65J23	61633	61817	NDNA1TNA_OS	114	287	DNA/Harbinger	d	0.7584	0.76	625	184
65J23	61886	62051	HAZEAN1	4	170	DNA/hAT	d	0.6943	0.69	336	165
65J23	62253	62438	MERMITE18E	1082	1260	DNA	d	0.7268	0.73	272	185
65J23	62895	63048	HAZEAN1	532	694	DNA/hAT	d	0.7152	0.72	343	153
65J23	63243	63448	TSB1	7	220	DNA/Harbinger	c	0.7356	0.75	662	205
65J23	63814	64041	NDNA1TNA_OS	68	295	DNA/Harbinger	d	0.7432	0.74	596	227
65J23	65316	65514	OLO24A	50	248	DNA/Harbinger	d	0.7015	0.7	471	198
65J23	65757	65992	OLO24A	28	271	DNA/Harbinger	c	0.73	0.73	723	235
65J23	67256	67372	OSTE1	233	352	DNA	d	0.7009	0.7	274	116
65J23	67596	67669	MERMITE18C	304	376	DNA	c	0.7027	0.7	237	73
65J23	69225	69356	STOWAWAY2_ZM	28	172	DNA	c	0.7926	0.79	520	131
65J23	70157	70342	MERMITE18B	839	1014	DNA	c	0.7222	0.72	292	185
65J23	71059	71165	OLO24A	166	271	DNA/Harbinger	d	0.7944	0.79	496	106
65J23	71591	71640	ENSPM2_ZM	558	607	DNA/EnSpm	d	0.8571	0.86	292	49
65J23	75310	75448	XINXIN	648	791	DNA	c	0.7246	0.72	297	138
65J23	75975	76273	OLO24C	61	355	DNA/Harbinger	d	0.7629	0.76	1079	298
65J23	77063	77114	hAT-14N2_ZM	638	691	DNA/hAT	d	0.8302	0.83	293	51
65J23	79785	79883	OSTE27	244	339	DNA	d	0.7374	0.74	303	98
65J23	85316	85539	Tourist1a_SB	18	239	DNA/Harbinger	d	0.7803	0.78	992	223
65J23	86185	87178	TESSBIG	2042	3052	DNA/hAT	c	0.6865	0.69	1721	993
65J23	87305	87466	ZhAT12_ZM	1718	1883	DNA/hAT	d	0.6914	0.69	289	161
65J23	88118	88825	TESSBIG	1175	1894	DNA/hAT	c	0.6591	0.66	1040	707
65J23	89307	89467	TESSBIG	485	645	DNA/hAT	c	0.7055	0.71	377	160
65J23	96985	97229	OLO24C	117	356	DNA/Harbinger	c	0.7819	0.78	986	244
65J23	97703	97832	MERMITEA	1050	1160	DNA	d	0.7895	0.79	266	129
65J23	99142	99357	TSB1	38	232	DNA/Harbinger	c	0.7929	0.81	861	215
65J23	100292	100504	TSB1	5	220	DNA/Harbinger	d	0.7628	0.79	964	212
65J23	105152	105386	OSTE1	330	576	DNA	c	0.7197	0.72	344	234
65J23	105473	105653	EnSpm1n_AT	386	570	DNA/EnSpm	c	0.7006	0.7	441	180
